# Supplementary material for: Fear-of-intimacy-mediated zinc transport is required for Drosophila fat body endoreplication
Source: BMC Biol. 2023 Apr 17;21:88. doi: 10.1186/s12915-023-01588-0 (PMC10111752; doi:10.1186/s12915-023-01588-0)
Supplement: Supplementary file 2 — Additional file 2. Raw data for graphs with n < 6. [file 12915_2023_1588_MOESM2_ESM.xlsx]

## Sheet: Sheet1
	Fig. 2A	control	foi RNAi	foi OE
		90.0365	65.1879	122.356
		105.348	69.2209	115.196
		104.616	73.5733	124.728
	Fig. 2B	control	foi RNAi	foi OE
		1.0191	0.527521	1.5881
		1.09984	0.705785	2.59782
		0.881052	0.708235	1.66705
	Fig. 5B	control	foi RNAi	foi OE
		107.48	35.3451	82.475
		95.5979	51.2005	103.367
		96.9222	38.9366	104.737
	Fig. 6B	control	foi RNAi	foi OE
		114.536	136.154	130.559
		105.775	171.529	90.3209
		79.6885	210.42	97.4214
	Fig. 6D	control (normal food)	control(2mM Zn)	foi RNAi (normal food)	foi RNAi (2mM Zn)	foi OE (normal food)	foi OE (2mM Zn)
		95.3698	107.416	230.297	201.685	84.6874	143.567
		79.6584	83.6314	269.874	138.658	88.5961	104.588
		124.972	70.9524	286.247	87.5698	130.564	90.5413
	Fig. 8B	control (normal food)	control(2mM Zn)	foi RNAi (normal food)	foi RNAi (2mM Zn)
		1.95317	1.07399	1.94857	1.48111
		0.758976	0.624946	4.96306	0.950981
		1.2408	0.880388	3.49075	1.6588
		0.510207	0.801139	2.39486	1.7072
		0.536849	1.57109	2.0095	0.358963
	Fig. 8D	control (normal food)	control(2mM Zn)	foi RNAi (normal food)	foi RNAi (2mM Zn)
		1.03987	1.34016	1.94315	0.901564
		1.31029	1.26111	1.72246	1.48539
		0.839728	0.946555	1.96109	0.945897
		0.920804	1.42657	1.90043	0.924974
		0.88931	1.43828	1.64233	0.836747
